# Supplementary material for: Occurrence of Rickettsia spp., Hantaviridae, Bartonella spp. and Leptospira spp. in European Moles (Talpa europaea) from the Netherlands
Source: Microorganisms. 2022 Dec 22;11(1):41. doi: 10.3390/microorganisms11010041 (PMC9861085; doi:10.3390/microorganisms11010041)
Supplement: Supplementary file 1 [file microorganisms-11-00041-s001.zip]

Archive with 1 entries (1 files):
- microorganisms-2100140-supplementary.pdf
